# Supplementary material for: Identification and Characterization of a Novel Endo-β-1,4-Xylanase from Streptomyces sp. T7 and Its Application in Xylo-Oligosaccharide Production
Source: Molecules. 2022 Apr 13;27(8):2516. doi: 10.3390/molecules27082516 (PMC9032680; doi:10.3390/molecules27082516)
Supplement: Supplementary file 1 [file molecules-27-02516-s001.zip]

Archive with 1 entries (1 files):
- molecules-1618562-supplementary.pdf
